# Supplementary material for: Anatomical and Patient-Reported Outcomes After Non-Ablative Er:YAG Laser Therapy for Genitourinary Syndrome of Menopause: A Prospective Real-World Cohort Study
Source: Healthcare (Basel). 2026 Apr 28;14(9):1180. doi: 10.3390/healthcare14091180 (PMC13163903; doi:10.3390/healthcare14091180)
Supplement: Supplementary file 1 [file healthcare-14-01180-s001.zip]

Archive with 1 entries (1 files):
- healthcare-4189623-supplementary.pdf
